# Supplementary material for: Epidemic Spread of SARS-CoV-2 Lineage B.1.1.7 in Brazil
Source: Viruses. 2021 May 26;13(6):984. doi: 10.3390/v13060984 (PMC8230136; doi:10.3390/v13060984)
Supplement: Supplementary file 1 [file viruses-13-00984-s001.zip]

Archive with 1 entries (1 files):
- viruses-1170911-supplementary.xlsx
