# Supplementary material for: Epidemic Spread of SARS-CoV-2 Lineage B.1.1.7 in Brazil
Source: Viruses. 2021 May 26;13(6):984. doi: 10.3390/v13060984 (PMC8230136; doi:10.3390/v13060984)
Supplement: Supplementary file 1 [file viruses-13-00984-s001.zip › viruses-1170911-supplementary.xlsx]

## Sheet: Planilha1
Sample	ID	Collection date	Location (state, municipality)	Ct N1 (Thermo kit)	Genome coverage (%)	Average depth
SEQ07	EPI_ISL_1133255	2021-01-04	Minas Gerais, Araxá	14.73	96.74	1612.66
SEQ10	EPI_ISL_1133256	2021-01-07	Paraná, Curitiba	15.46	99.58	1462.13
SEQ11	EPI_ISL_1133257	2021-01-07	Minas Gerais, Belo Horizonte	18.64	89.02	232.18
SEQ34	EPI_ISL_1133258	2021-01-08	São Paulo, Americana	18.85	99.03	2846.06
SEQ37	EPI_ISL_1133259	2021-01-08	São Paulo, Santos	13.53	99.09	2450.99
SEQ09	EPI_ISL_1133260	2021-01-08	Minas Gerais, Belo Horizonte	16.95	98.35	889.91
SEQ35	EPI_ISL_1133261	2021-01-08	Sergipe, Aracajú	15.67	99.76	3377.61
SEQ28	EPI_ISL_1133262	2021-01-09	Minas Gerais, Belo Horizonte	17.84	98.46	3148.76
SEQ29	EPI_ISL_1133263	2021-01-09	Minas Gerais, Belo Horizonte	2021-02-14	99.76	2405.53
SEQ33	EPI_ISL_1133264	2021-01-11	Rio de Janeiro, Rio de Janeiro	17.91	96.79	190.01
SEQ30	EPI_ISL_1133265	2021-01-11	Minas Gerais, Belo Horizonte	15.49	99.59	5432.8
SEQ36	EPI_ISL_1133266	2021-01-11	Rio de Janeiro, Campos dos Goytacazes	16.65	99.76	3884.28
SEQ44	EPI_ISL_1133267	2021-01-12	Espírito Santos, Barra do São Francisco	13.97	99.77	2317.93
SEQ45	EPI_ISL_1133268	2021-01-12	Rio de Janeiro, Rio de Janeiro	16.0	99.15	2737.82
SEQ31	EPI_ISL_1133269	2021-01-12	Minas Gerais, Belo Horizonte	16.15	98.92	4030.44
SEQ04	EPI_ISL_1133270	2021-01-12	São Paulo, Valinhos	2021-05-21	93.87	751.50
SEQ1B	EPI_ISL_1133271	2021-01-12	Minas Gerais, Belo Horizonte	2021-05-12	81.05	51.70
SEQ02	EPI_ISL_1133272	2021-01-13	Minas Gerais, Belo Horizonte	2021-05-14	98.91	1442.43
SEQ03	EPI_ISL_1133273	2021-01-14	Minas Gerais, Belo Horizonte	2021-02-16	98.98	1414.17
SEQ39	EPI_ISL_1133274	2021-01-14	Mato Grosso, Primavera do Leste	21.44	99.65	3325.17
SEQ48	EPI_ISL_1133275	2021-01-15	Minas Gerais, Barbacena	23.24	98.79	3716.37
SEQ43	EPI_ISL_1133276	2021-01-15	Minas Gerais, Belo Horizonte	15.13	98.84	3033.23
SEQ38	EPI_ISL_1133277	2021-01-18	Bahia, São Sebastião do Passe	18.45	99.67	2790.42
SEQ41	EPI_ISL_1133278	2021-01-21	Minas Gerais, Betim	14.44	99.66	3500.7
SEQ25	EPI_ISL_1133279	2021-01-24	Mato Grosso, Cuiabá	15.31	87.53	42.10
